# Supplementary material for: Pentagalloyl Glucose from Bouea macrophylla Suppresses the Epithelial–Mesenchymal Transition and Synergizes the Doxorubicin-Induced Anticancer and Anti-Migration Effects in Triple-Negative Breast Cancer
Source: Pharmaceuticals (Basel). 2024 Dec 20;17(12):1729. doi: 10.3390/ph17121729 (PMC11679756; doi:10.3390/ph17121729)
Supplement: Supplementary file 1 [file pharmaceuticals-17-01729-s001.zip]

Archive with 1 entries (1 files):
- pharmaceuticals-3351365-supplementary.pdf
